# Supplementary material for: Hydrological regime and niche partitioning drive fungal community structure and function in arid wetlands sediments of South Africa
Source: Environ Sci Pollut Res Int. 2025 Jun 6;32(25):15217–31. doi: 10.1007/s11356-025-36592-0 (PMC12202646; doi:10.1007/s11356-025-36592-0)
Supplement: Supplementary file 1 — Supplementary file1 (XLSX 46 KB) [file 11356_2025_36592_MOESM1_ESM.xlsx]

## Sheet: Table S1
Supplementary Material Table S1. Summary of the arid wetland sampling site information, water and sediment physicochemical properties
Sample	Location (Lat, Long)	Wetland type	Temp	pH	EC	TDS	Salinity	Turbidity	DO	DO5	BOD	Al	Mn	Fe	Co	Ni	Zn	Se
S1	Maungani (-22.984, 30.443)	Seasonal	25	7.4	371	399	259	17	2.1	1.7	0.39	148.841	324.545	1155.37	1.90779	2.44809	29.0255	0.070767
S2	Nkowankowa (-23.891, 30.276)	Permanent	20	7.1	240	143	104	11	3.9	1.1	2.76	345.639	1071.18	12973.6	3.29922	2.48214	36.8646	1.08374
S3	Marishane (-24.726, 29.769)	Seasonal	19	7.2	1050	725	527	17	2.2	1.6	0.61	132.032	1614.59	708.499	1.59184	4.87704	30.6928	0.340366
S4	Polokwane (-24.010, 29.510)	Seasonal	25	7.7	134	85	257	34	2	1.7	0.27	60.3581	29.6423	77.4246	0.193713	1.60698	15.5831	0.377434
S5	Mashabela (-24.631, 29.734)	Permanent	20	7.7	407	311	208	2.9	2.7	1.7	1.15	71.1066	386.816	2495.76	1.95278	5.26047	5.82528	0.179917
S6	Lephalale (-23.654, 27.764)	Permanent	18	7.7	320	247	152	19	2.6	1.5	1.07	142.385	3449.95	2005.49	4.26173	3.56442	14.8744	0.439003
S7	Phanganmi (-22.974, 30.486)	Permanent	20	7.3	313	198	151	10	1.1	1.1	0.01	55.342	372.517	1714.52	1.92069	2.03935	95.3558	0.202246
S8	Thabiseng (-23.49, 29.911)	Seasonal	17	7.2	330	241	160	5.7	2.4	1.7	0.78	58.7094	91.4165	975.7	0.813723	8.28505	313.181	0.539845
S9	Shongwane (-23.580, 28.108)	Permanent	18	7.4	243	179	319	36	2.9	1.8	1.13	902.032	1295.96	2812.12	7.26875	13.4556	79.93	0.6003
S10	Mokgolobotso (-23.895, 30.257)	Permanent	19	7.9	58	419	285	7.8	2.7	1.7	1.11	88.6673	500.577	552.338	3.14339	1.88029	7.9323	0

## Sheet: Table S2
Supplementary Material Table S2. Relative abundance of fungal community at all taxa levels
Taxa	S1	S5	S3	S7	S8	S6	S10	S4	S2	S9
Fungi|Ascomycota|Dothideomycetes|Dothideomycetes incertae sedis|	0.00143266	0	0.00178094	0	0	0	0	0	0	0
Fungi|Ascomycota|Dothideomycetes|Dothideomycetes incertae sedis	0.00143266	0	0.00178094	0	0	0	0	0	0	0
Fungi|Ascomycota|Dothideomycetes|Dothideomycetes incertae sedis	0.00143266	0	0.00178094	0	0	0	0	0	0	0
Fungi|Ascomycota|Dothideomycetes|Dothideomycetidae	0.0114613	0.00735294	0.00356189	0	0.00711111	0.0060698	0	0	0.00364964	0.00394737
Fungi|Ascomycota|Dothideomycetes|Dothideomycetidae|Dothideales	0.0114613	0.00735294	0.00356189	0	0.00711111	0.0060698	0	0	0.00364964	0.00394737
Fungi|Ascomycota|Dothideomycetes|Dothideomycetidae|Dothideales|Saccotheciaceae	0.0114613	0.00735294	0.00356189	0	0.00711111	0.0060698	0	0	0.00364964	0.00394737
Fungi|Ascomycota|Dothideomycetes|Dothideomycetidae|Dothideales|Saccotheciaceae|Aureobasidium	0.0114613	0.00735294	0.00356189	0	0.00711111	0.0060698	0	0	0.00364964	0.00394737
Fungi|Ascomycota|Dothideomycetes|Eremomycetales	0.00143266	0	0	0	0	0	0	0	0	0
Fungi|Ascomycota|Dothideomycetes|Eremomycetales|Eremomycetaceae	0.00143266	0	0	0	0	0	0	0	0	0
Fungi|Ascomycota|Dothideomycetes|Eremomycetales|Eremomycetaceae|Eremomyces	0.00143266	0	0	0	0	0	0	0	0	0
Fungi|Ascomycota|Dothideomycetes|Eremomycetales|Eremomycetaceae|Eremomyces|Eremomyces bilateralis	0.00143266	0	0	0	0	0	0	0	0	0
Fungi|Ascomycota|Dothideomycetes|Pleosporales	0.00573066	0	0.000890472	0	0	0	0	0	0	0
Fungi|Ascomycota|Dothideomycetes|Pleosporales|Didymellaceae	0.00143266	0	0.000890472	0	0	0	0	0	0	0
Fungi|Ascomycota|Dothideomycetes|Pleosporales|Didymellaceae|Boeremia	0.00143266	0	0.000890472	0	0	0	0	0	0	0
Fungi|Ascomycota|Dothideomycetes|Pleosporales|Didymellaceae|Boeremia|Boeremia exigua	0.00143266	0	0.000890472	0	0	0	0	0	0	0
Fungi|Ascomycota|Dothideomycetes|Pleosporales|Lophiostomataceae	0.00143266	0	0	0	0	0	0	0	0	0
Fungi|Ascomycota|Dothideomycetes|Pleosporales|Lophiostomataceae|Lophiostoma	0.00143266	0	0	0	0	0	0	0	0	0
Fungi|Ascomycota|Dothideomycetes|Pleosporales|Lophiostomataceae|Lophiostoma|Lophiostoma macrostomum	0.00143266	0	0	0	0	0	0	0	0	0
Fungi|Ascomycota|Dothideomycetes|Pleosporales|Pleosporaceae	0.00286533	0	0	0	0	0	0	0	0	0
Fungi|Ascomycota|Dothideomycetes|Pleosporales|Pleosporaceae|Alternaria	0.00143266	0	0	0	0	0	0	0	0	0
Fungi|Ascomycota|Dothideomycetes|Pleosporales|Pleosporaceae|Alternaria|Alternaria sect. Alternaria	0.00143266	0	0	0	0	0	0	0	0	0
Fungi|Ascomycota|Dothideomycetes|Pleosporales|Pleosporaceae|Pyrenophora	0.00143266	0	0	0	0	0	0	0	0	0
Fungi|Ascomycota|Dothideomycetes|Pleosporales|Pleosporaceae|Pyrenophora|Pyrenophora seminiperda	0.00143266	0	0	0	0	0	0	0	0	0
Fungi|Ascomycota|Endogonomycetes	0.00143266	0	0.000890472	0	0	0	0	0	0	0
Fungi|Ascomycota|Endogonomycetes|Endogonales	0.00143266	0	0.000890472	0	0	0	0	0	0	0
Fungi|Ascomycota|Endogonomycetes|Endogonales|Endogonaceae	0.00143266	0	0.000890472	0	0	0	0	0	0	0
Fungi|Ascomycota|Endogonomycetes|Endogonales|Endogonaceae|Jimgerdemannia	0.00143266	0	0.000890472	0	0	0	0	0	0	0
Fungi|Ascomycota|Endogonomycetes|Endogonales|Endogonaceae|Jimgerdemannia|Jimgerdemannia flammicorona	0.00143266	0	0.000890472	0	0	0	0	0	0	0
Fungi|Ascomycota|Eurotiomycetes|Chaetothyriales	0.00143266	0	0	0	0	0	0	0	0	0
Fungi|Ascomycota|Eurotiomycetes|Chaetothyriales|Herpotrichiellaceae	0.00143266	0	0	0	0	0	0	0	0	0
Fungi|Ascomycota|Eurotiomycetes|Chaetothyriales|Herpotrichiellaceae|Capronia	0.00143266	0	0	0	0	0	0	0	0	0
Fungi|Ascomycota|Eurotiomycetes|Chaetothyriales|Herpotrichiellaceae|Capronia|Capronia coronata	0.00143266	0	0	0	0	0	0	0	0	0
Fungi|Ascomycota|Eurotiomycetes|Eurotiales|Aspergillaceae|Aspergillus|Aspergillus fumigatiaffinis	0.00143266	0.00735294	0	0	0	0	0	0	0	0
Fungi|Ascomycota|Eurotiomycetes|Eurotiales|Aspergillaceae|Aspergillus|Aspergillus novofumigatus	0.00143266	0	0	0	0	0	0	0	0	0
Fungi|Ascomycota|Eurotiomycetes|Eurotiales|Aspergillaceae|Aspergillus|Aspergillus subgen. Circumdati	0.00143266	0	0.00267142	0	0	0	0	0	0	0.00131579
Fungi|Ascomycota|Eurotiomycetes|Eurotiales|Aspergillaceae|Aspergillus|Aspergillus tanneri	0.00286533	0	0	0	0	0	0	0	0	0
Fungi|Ascomycota|Eurotiomycetes|Eurotiales|Aspergillaceae|Penicillium	0.00429799	0	0	0	0.00444444	0	0.000832639	0	0	0
Fungi|Ascomycota|Eurotiomycetes|Eurotiales|Aspergillaceae|Penicillium|Penicillium cerradense	0.00286533	0	0	0	0.00444444	0	0.000832639	0	0	0
Fungi|Ascomycota|Eurotiomycetes|Eurotiales|Aspergillaceae|Penicillium|Penicillium expansum	0.00143266	0	0	0	0	0	0	0	0	0
Fungi|Ascomycota|Eurotiomycetes|Eurotiales|Trichocomaceae|Talaromyces|Talaromyces sect. Trachyspermi	0.00286533	0	0.00267142	0	0	0	0	0	0	0.00131579
Fungi|Ascomycota|Eurotiomycetes|Phaeomoniellales	0.00143266	0	0	0	0	0	0	0	0	0
Fungi|Ascomycota|Eurotiomycetes|Phaeomoniellales|Phaeomoniellaceae	0.00143266	0	0	0	0	0	0	0	0	0
Fungi|Ascomycota|Eurotiomycetes|Phaeomoniellales|Phaeomoniellaceae|Phaeomoniella	0.00143266	0	0	0	0	0	0	0	0	0
Fungi|Ascomycota|Eurotiomycetes|Phaeomoniellales|Phaeomoniellaceae|Phaeomoniella|Phaeomoniella chlamydospora	0.00143266	0	0	0	0	0	0	0	0	0
Fungi|Ascomycota|Eurotiomycetidae	0.00143266	0	0.00178094	0	0	0.00151745	0	0	0	0.00131579
Fungi|Ascomycota|Eurotiomycetidae|Eurotiales	0.00143266	0	0.00178094	0	0	0.00151745	0	0	0	0.00131579
Fungi|Ascomycota|Eurotiomycetidae|Eurotiales|Aspergillaceae	0.00143266	0	0.00178094	0	0	0.00151745	0	0	0	0.00131579
Fungi|Ascomycota|Eurotiomycetidae|Eurotiales|Aspergillaceae|Penicillium	0.00143266	0	0.00178094	0	0	0.00151745	0	0	0	0.00131579
Fungi|Ascomycota|Eurotiomycetidae|Eurotiales|Aspergillaceae|Penicillium|	0.00143266	0	0.00178094	0	0	0.00151745	0	0	0	0.00131579
Fungi|Ascomycota|Leotiomycetes	0.00286533	0.00367647	0	0	0	0	0	0	0	0
Fungi|Ascomycota|Leotiomycetes|Helotiales	0.00143266	0	0	0	0	0	0	0	0	0
Fungi|Ascomycota|Leotiomycetes|Helotiales|Helotiaceae	0.00143266	0	0	0	0	0	0	0	0	0
Fungi|Ascomycota|Leotiomycetes|Helotiales|Helotiaceae|Glarea	0.00143266	0	0	0	0	0	0	0	0	0
Fungi|Ascomycota|Leotiomycetes|Helotiales|Helotiaceae|Glarea|Glarea lozoyensis	0.00143266	0	0	0	0	0	0	0	0	0
Fungi|Ascomycota|Leotiomycetes|Myxotrichaceae	0.00143266	0.00367647	0	0	0	0	0	0	0	0
Fungi|Ascomycota|Leotiomycetes|Myxotrichaceae|Oidiodendron	0.00143266	0.00367647	0	0	0	0	0	0	0	0
Fungi|Ascomycota|Leotiomycetes|Myxotrichaceae|Oidiodendron|Oidiodendron maius	0.00143266	0.00367647	0	0	0	0	0	0	0	0
Fungi|Ascomycota|Leotiomycetes|Myxotrichaceae|Oidiodendron|Oidiodendron maius|Oidiodendron maius Zn	0.00143266	0.00367647	0	0	0	0	0	0	0	0
Fungi|Ascomycota|Neolectomycetes	0.00286533	0.00367647	0.00267142	0	0	0.00151745	0	0	0.00364964	0
Fungi|Ascomycota|Neolectomycetes|Neolectales	0.00286533	0.00367647	0.00267142	0	0	0.00151745	0	0	0.00364964	0
Fungi|Ascomycota|Neolectomycetes|Neolectales|Neolectaceae	0.00286533	0.00367647	0.00267142	0	0	0.00151745	0	0	0.00364964	0
Fungi|Ascomycota|Neolectomycetes|Neolectales|Neolectaceae|Neolecta	0.00286533	0.00367647	0.00267142	0	0	0.00151745	0	0	0.00364964	0
Fungi|Ascomycota|Neolectomycetes|Neolectales|Neolectaceae|Neolecta|Neolecta irregularis	0.00286533	0.00367647	0.00267142	0	0	0.00151745	0	0	0.00364964	0
Fungi|Ascomycota|saccharomyceta	0.00429799	0	0.00267142	0	0	0	0	0	0	0
Fungi|Ascomycota|saccharomyceta|Pezizomycotina	0.00429799	0	0.00267142	0	0	0	0	0	0	0
Fungi|Ascomycota|saccharomyceta|Pezizomycotina|	0.00429799	0	0.00267142	0	0	0	0	0	0	0
Fungi|Ascomycota|saccharomyceta|Pezizomycotina	0.00429799	0	0.00267142	0	0	0	0	0	0	0
Fungi|Ascomycota|saccharomyceta|Pezizomycotina	0.00429799	0	0.00267142	0	0	0	0	0	0	0
Fungi|Ascomycota|Saccharomycetes	0.0114613	0.0147059	0.00979519	0	0	0.00758725	0.000832639	0	0.00364964	0.00263158
Fungi|Ascomycota|Saccharomycetes|Saccharomycetales	0.0114613	0.0147059	0.00979519	0	0	0.00758725	0.000832639	0	0.00364964	0.00263158
Fungi|Ascomycota|Saccharomycetes|Saccharomycetales|CUG-Ser1 clade	0.00143266	0	0	0	0	0	0	0	0	0
Fungi|Ascomycota|Saccharomycetes|Saccharomycetales|CUG-Ser1 clade|Debaryomycetaceae	0.00143266	0	0	0	0	0	0	0	0	0
Fungi|Ascomycota|Saccharomycetes|Saccharomycetales|CUG-Ser1 clade|Debaryomycetaceae|Yamadazyma	0.00143266	0	0	0	0	0	0	0	0	0
Fungi|Ascomycota|Saccharomycetes|Saccharomycetales|Debaryomycetaceae	0.00143266	0	0	0	0	0	0	0	0	0
Fungi|Ascomycota|Saccharomycetes|Saccharomycetales|Debaryomycetaceae|Candida subhashii	0.00143266	0	0	0	0	0	0	0	0	0
Fungi|Ascomycota|Saccharomycetes|Saccharomycetales|Debaryomycetaceae|Candida subhashii|	0.00143266	0	0	0	0	0	0	0	0	0
Fungi|Ascomycota|Saccharomycetes|Saccharomycetales|Dipodascaceae	0.00143266	0	0.000890472	0	0	0	0	0	0	0.00131579
Fungi|Ascomycota|Saccharomycetes|Saccharomycetales|Dipodascaceae|Yarrowia	0.00143266	0	0.000890472	0	0	0	0	0	0	0.00131579
Fungi|Ascomycota|Saccharomycetes|Saccharomycetales|Dipodascaceae|Yarrowia|	0.00143266	0	0.000890472	0	0	0	0	0	0	0.00131579
Fungi|Ascomycota|Saccharomycetes|Saccharomycetales|Lipomycetaceae	0.00286533	0.0147059	0.00890472	0	0	0.0060698	0.000832639	0	0.00364964	0.00131579
Fungi|Ascomycota|Saccharomycetes|Saccharomycetales|Lipomycetaceae|Lipomyces	0.00286533	0.0147059	0.00890472	0	0	0.0060698	0.000832639	0	0.00364964	0.00131579
Fungi|Ascomycota|Saccharomycetes|Saccharomycetales|Lipomycetaceae|Lipomyces|Lipomyces starkeyi	0.00286533	0.0147059	0.00890472	0	0	0.0060698	0.000832639	0	0.00364964	0.00131579
Fungi|Ascomycota|Saccharomycetes|Saccharomycetales|Saccharomycetaceae	0.00429799	0	0	0	0	0.00151745	0	0	0	0
Fungi|Ascomycota|Saccharomycetes|Saccharomycetales|Saccharomycetaceae|Eremothecium	0.00143266	0	0	0	0	0	0	0	0	0
Fungi|Ascomycota|Saccharomycetes|Saccharomycetales|Saccharomycetaceae|Eremothecium|	0.00143266	0	0	0	0	0	0	0	0	0
Fungi|Ascomycota|Saccharomycetes|Saccharomycetales|Saccharomycetaceae|Lachancea	0.00143266	0	0	0	0	0.00151745	0	0	0	0
Fungi|Ascomycota|Saccharomycetes|Saccharomycetales|Saccharomycetaceae|Lachancea|	0.00143266	0	0	0	0	0.00151745	0	0	0	0
Fungi|Ascomycota|Saccharomycetes|Saccharomycetales|Saccharomycetaceae|Torulaspora	0.00143266	0	0	0	0	0	0	0	0	0
Fungi|Ascomycota|Saccharomycetes|Saccharomycetales|Saccharomycetaceae|Torulaspora|	0.00143266	0	0	0	0	0	0	0	0	0
Fungi|Ascomycota|Schizosaccharomycetes|Schizosaccharomycetales|Schizosaccharomycetaceae|Schizosaccharomyces|Schizosaccharomyces pombe	0.00286533	0	0	0	0	0	0	0	0	0
Fungi|Ascomycota|Sordariomycetes|Diaporthales	0.00286533	0	0.000890472	0	0	0	0	0	0	0
Fungi|Ascomycota|Sordariomycetes|Diaporthales|Cryphonectriaceae	0.00143266	0	0.000890472	0	0	0	0	0	0	0
Fungi|Ascomycota|Sordariomycetes|Diaporthales|Cryphonectriaceae|Cryphonectria	0.00143266	0	0.000890472	0	0	0	0	0	0	0
Fungi|Ascomycota|Sordariomycetes|Diaporthales|Cryphonectriaceae|Cryphonectria|Cryphonectria parasitica	0.00143266	0	0.000890472	0	0	0	0	0	0	0
Fungi|Ascomycota|Sordariomycetes|Diaporthales|Diaporthaceae	0.00143266	0	0	0	0	0	0	0	0	0
Fungi|Ascomycota|Sordariomycetes|Diaporthales|Diaporthaceae|Diaporthe	0.00143266	0	0	0	0	0	0	0	0	0
Fungi|Ascomycota|Sordariomycetes|Diaporthales|Diaporthaceae|Diaporthe|Diaporthe batatas	0.00143266	0	0	0	0	0	0	0	0	0
Fungi|Ascomycota|Sordariomycetes|Glomerellales	0.00429799	0.00367647	0.00267142	0	0	0	0.00166528	0	0	0.00131579
Fungi|Ascomycota|Sordariomycetes|Glomerellales|Glomerellaceae	0.00143266	0	0	0	0	0	0	0	0	0
Fungi|Ascomycota|Sordariomycetes|Glomerellales|Glomerellaceae|Colletotrichum	0.00143266	0	0	0	0	0	0	0	0	0
Fungi|Ascomycota|Sordariomycetes|Glomerellales|Glomerellaceae|Colletotrichum|Colletotrichum boninense species complex	0.00143266	0	0	0	0	0	0	0	0	0
Fungi|Ascomycota|Sordariomycetes|Glomerellales|Plectosphaerellaceae	0.00286533	0.00367647	0.00267142	0	0	0	0.00166528	0	0	0.00131579
Fungi|Ascomycota|Sordariomycetes|Glomerellales|Plectosphaerellaceae|Plectosphaerella	0.00286533	0.00367647	0.00267142	0	0	0	0.00166528	0	0	0.00131579
Fungi|Ascomycota|Sordariomycetes|Glomerellales|Plectosphaerellaceae|Plectosphaerella|Plectosphaerella cucumerina	0.00143266	0	0	0	0	0	0	0	0	0.00131579
Fungi|Ascomycota|Sordariomycetes|Glomerellales|Plectosphaerellaceae|Plectosphaerella|Plectosphaerella plurivora	0.00143266	0.00367647	0.00267142	0	0	0	0.00166528	0	0	0
Fungi|Ascomycota|Sordariomycetes|Hypocreales|	0.00286533	0	0.00534283	0	0	0	0	0	0	0
Fungi|Ascomycota|Sordariomycetes|Hypocreales	0.00286533	0	0.00534283	0	0	0	0	0	0	0
Fungi|Ascomycota|Sordariomycetes|Hypocreales	0.00286533	0	0.00534283	0	0	0	0	0	0	0
Fungi|Ascomycota|Sordariomycetes|Hypocreales|Cordycipitaceae	0.012894	0	0	0	0.00177778	0	0.0124896	0	0.00364964	0
Fungi|Ascomycota|Sordariomycetes|Hypocreales|Cordycipitaceae|Akanthomyces	0.00143266	0	0	0	0	0	0	0	0	0
Fungi|Ascomycota|Sordariomycetes|Hypocreales|Cordycipitaceae|Akanthomyces|Akanthomyces lecanii	0.00143266	0	0	0	0	0	0	0	0	0
Fungi|Ascomycota|Sordariomycetes|Hypocreales|Cordycipitaceae|Beauveria	0.00859599	0	0	0	0.00177778	0	0.0124896	0	0.00364964	0
Fungi|Ascomycota|Sordariomycetes|Hypocreales|Cordycipitaceae|Beauveria|Beauveria bassiana	0.00859599	0	0	0	0.00177778	0	0.0124896	0	0.00364964	0
Fungi|Ascomycota|Sordariomycetes|Hypocreales|Cordycipitaceae|Cordyceps	0.00286533	0	0	0	0	0	0	0	0	0
Fungi|Ascomycota|Sordariomycetes|Hypocreales|Cordycipitaceae|Cordyceps|Cordyceps fumosorosea	0.00143266	0	0	0	0	0	0	0	0	0
Fungi|Ascomycota|Sordariomycetes|Hypocreales|Cordycipitaceae|Cordyceps|unclassified Cordyceps	0.00143266	0	0	0	0	0	0	0	0	0
Fungi|Ascomycota|Sordariomycetes|Hypocreales|Hypocreaceae|Hypomyces	0.00143266	0	0	0	0	0	0	0	0	0
Fungi|Ascomycota|Sordariomycetes|Hypocreales|Hypocreaceae|Hypomyces|Hypomyces chrysospermus	0.00143266	0	0	0	0	0	0	0	0	0
Fungi|Ascomycota|Sordariomycetes|Hypocreales|Nectriaceae|Fusarium|Fusarium burgessii species complex	0.00143266	0	0	0	0	0	0	0	0	0
Fungi|Ascomycota|Sordariomycetes|Hypocreales|Ophiocordycipitaceae	0.00286533	0	0.000890472	0	0	0	0	0	0	0
Fungi|Ascomycota|Sordariomycetes|Hypocreales|Ophiocordycipitaceae|Tolypocladium	0.00286533	0	0.000890472	0	0	0	0	0	0	0
Fungi|Ascomycota|Sordariomycetes|Hypocreales|Ophiocordycipitaceae|Tolypocladium|Tolypocladium ophioglossoides	0.00143266	0	0	0	0	0	0	0	0	0
Fungi|Ascomycota|Sordariomycetes|Hypocreales|Ophiocordycipitaceae|Tolypocladium|Tolypocladium paradoxum	0.00143266	0	0.000890472	0	0	0	0	0	0	0
Fungi|Ascomycota|Sordariomycetes|Hypocreales|Stachybotryaceae	0.00143266	0	0.016919	0	0	0	0	0	0	0
Fungi|Ascomycota|Sordariomycetes|Hypocreales|Stachybotryaceae|Stachybotrys	0.00143266	0	0.016919	0	0	0	0	0	0	0
Fungi|Ascomycota|Sordariomycetes|Hypocreales|Stachybotryaceae|Stachybotrys|Stachybotrys elegans	0.00143266	0	0.016919	0	0	0	0	0	0	0
Fungi|Ascomycota|Sordariomycetes|Magnaporthales	0.00143266	0	0	0	0	0	0	0	0	0
Fungi|Ascomycota|Sordariomycetes|Magnaporthales|Magnaporthaceae	0.00143266	0	0	0	0	0	0	0	0	0
Fungi|Ascomycota|Sordariomycetes|Magnaporthales|Magnaporthaceae|	0.00143266	0	0	0	0	0	0	0	0	0
Fungi|Ascomycota|Sordariomycetes|Magnaporthales|Magnaporthaceae	0.00143266	0	0	0	0	0	0	0	0	0
Fungi|Ascomycota|Sordariomycetes|Microascales	0.00143266	0	0	0	0	0	0.000832639	0	0	0
Fungi|Ascomycota|Sordariomycetes|Microascales|Microascaceae	0.00143266	0	0	0	0	0	0.000832639	0	0	0
Fungi|Ascomycota|Sordariomycetes|Microascales|Microascaceae|Scedosporium	0.00143266	0	0	0	0	0	0.000832639	0	0	0
Fungi|Ascomycota|Sordariomycetes|Microascales|Microascaceae|Scedosporium|Scedosporium apiospermum	0.00143266	0	0	0	0	0	0.000832639	0	0	0
Fungi|Ascomycota|Sordariomycetes|Sordariales	0.00429799	0.00367647	0.016919	0	0	0	0	0	0	0
Fungi|Ascomycota|Sordariomycetes|Sordariales|Chaetomiaceae	0.00429799	0.00367647	0.016919	0	0	0	0	0	0	0
Fungi|Ascomycota|Sordariomycetes|Sordariales|Chaetomiaceae|Chaetomium	0.00143266	0	0.00445236	0	0	0	0	0	0	0
Fungi|Ascomycota|Sordariomycetes|Sordariales|Chaetomiaceae|Chaetomium|Chaetomium globosum	0.00143266	0	0.00445236	0	0	0	0	0	0	0
Fungi|Ascomycota|Sordariomycetes|Sordariales|Chaetomiaceae|Staphylotrichum	0.00286533	0.00367647	0.0124666	0	0	0	0	0	0	0
Fungi|Ascomycota|Sordariomycetes|Sordariales|Chaetomiaceae|Staphylotrichum|Staphylotrichum longicolle	0.00286533	0.00367647	0.0124666	0	0	0	0	0	0	0
Fungi|Ascomycota|Sordariomycetes|Togniniales	0.00143266	0	0.000890472	0	0	0.00151745	0	0	0	0
Fungi|Ascomycota|Sordariomycetes|Togniniales|Togniniaceae	0.00143266	0	0.000890472	0	0	0.00151745	0	0	0	0
Fungi|Ascomycota|Sordariomycetes|Togniniales|Togniniaceae|Phaeoacremonium	0.00143266	0	0.000890472	0	0	0.00151745	0	0	0	0
Fungi|Ascomycota|Sordariomycetes|Togniniales|Togniniaceae|Phaeoacremonium|Phaeoacremonium minimum	0.00143266	0	0.000890472	0	0	0.00151745	0	0	0	0
Fungi|Ascomycota|Sordariomycetes|Xylariales|Xylariaceae	0.00429799	0	0.000890472	0	0	0	0	0	0	0.00131579
Fungi|Ascomycota|Sordariomycetes|Xylariales|Xylariaceae|unclassified Xylariaceae	0.00143266	0	0.000890472	0	0	0	0	0	0	0
Fungi|Ascomycota|Sordariomycetes|Xylariales|Xylariaceae|unclassified Xylariaceae|Xylariaceae sp. FL0662B	0.00143266	0	0.000890472	0	0	0	0	0	0	0
Fungi|Ascomycota|Sordariomycetes|Xylariales|Xylariaceae|Xylaria	0.00286533	0	0	0	0	0	0	0	0	0.00131579
Fungi|Ascomycota|Sordariomycetes|Xylariales|Xylariaceae|Xylaria|Xylaria multiplex	0.00286533	0	0	0	0	0	0	0	0	0.00131579
Fungi|Ascomycota|Sordariomycetes|Xylariomycetidae	0.00286533	0	0	0	0	0.0030349	0.000832639	0	0	0
Fungi|Ascomycota|Sordariomycetes|Xylariomycetidae|Xylariales	0.00286533	0	0	0	0	0.0030349	0.000832639	0	0	0
Fungi|Ascomycota|Sordariomycetes|Xylariomycetidae|Xylariales|Monosporascus	0.00286533	0	0	0	0	0.0030349	0.000832639	0	0	0
Fungi|Ascomycota|Sordariomycetes|Xylariomycetidae|Xylariales|Monosporascus|	0.00286533	0	0	0	0	0.0030349	0.000832639	0	0	0
Fungi|Basidiomycota|Agaricomycetes|Agaricales	0.00573066	0.00367647	0	0	0	0	0	0	0.00364964	0
Fungi|Basidiomycota|Agaricomycetes|Agaricales|	0.00143266	0	0	0	0	0	0	0	0	0
Fungi|Basidiomycota|Agaricomycetes|Agaricales	0.00143266	0	0	0	0	0	0	0	0	0
Fungi|Basidiomycota|Agaricomycetes|Agaricales	0.00143266	0	0	0	0	0	0	0	0	0
Fungi|Basidiomycota|Agaricomycetes|Agaricales|Lyophyllaceae	0.00286533	0.00367647	0	0	0	0	0	0	0.00364964	0
Fungi|Basidiomycota|Agaricomycetes|Agaricales|Lyophyllaceae|Lyophyllum	0.00286533	0.00367647	0	0	0	0	0	0	0.00364964	0
Fungi|Basidiomycota|Agaricomycetes|Agaricales|Lyophyllaceae|Lyophyllum|Lyophyllum atratum	0.00286533	0.00367647	0	0	0	0	0	0	0.00364964	0
Fungi|Basidiomycota|Agaricomycetes|Agaricales|Physalacriaceae	0.00143266	0	0	0	0	0	0	0	0	0
Fungi|Basidiomycota|Agaricomycetes|Agaricales|Physalacriaceae|Guyanagaster	0.00143266	0	0	0	0	0	0	0	0	0
Fungi|Basidiomycota|Agaricomycetes|Agaricales|Physalacriaceae|Guyanagaster|Guyanagaster necrorhizus	0.00143266	0	0	0	0	0	0	0	0	0
Fungi|Basidiomycota|Agaricomycetes|Agaricomycetes incertae sedis	0.00429799	0.00367647	0	0	0	0	0.00166528	0	0	0
Fungi|Basidiomycota|Agaricomycetes|Agaricomycetes incertae sedis|Hymenochaetales	0.00143266	0.00367647	0	0	0	0	0	0	0	0
Fungi|Basidiomycota|Agaricomycetes|Agaricomycetes incertae sedis|Hymenochaetales|Rickenella	0.00143266	0.00367647	0	0	0	0	0	0	0	0
Fungi|Basidiomycota|Agaricomycetes|Agaricomycetes incertae sedis|Hymenochaetales|Rickenella|Rickenella mellea	0.00143266	0.00367647	0	0	0	0	0	0	0	0
Fungi|Basidiomycota|Agaricomycetes|Agaricomycetes incertae sedis|Thelephorales	0.00286533	0	0	0	0	0	0.00166528	0	0	0
Fungi|Basidiomycota|Agaricomycetes|Agaricomycetes incertae sedis|Thelephorales|Thelephoraceae	0.00286533	0	0	0	0	0	0.00166528	0	0	0
Fungi|Basidiomycota|Agaricomycetes|Agaricomycetes incertae sedis|Thelephorales|Thelephoraceae|Thelephora	0.00286533	0	0	0	0	0	0.00166528	0	0	0
Fungi|Basidiomycota|Agaricomycetes|Agaricomycetidae|Boletales|Rhizopogonaceae	0.00143266	0.00367647	0	0	0	0	0	0	0	0
Fungi|Basidiomycota|Agaricomycetes|Agaricomycetidae|Boletales|Rhizopogonaceae|Rhizopogon	0.00143266	0.00367647	0	0	0	0	0	0	0	0
Fungi|Basidiomycota|Agaricomycetes|Boletales	0.00143266	0	0	0	0	0	0	0	0	0
Fungi|Basidiomycota|Agaricomycetes|Boletales|Gyrodontaceae	0.00143266	0	0	0	0	0	0	0	0	0
Fungi|Basidiomycota|Agaricomycetes|Boletales|Gyrodontaceae|Gyrodon	0.00143266	0	0	0	0	0	0	0	0	0
Fungi|Basidiomycota|Agaricomycetes|Boletales|Gyrodontaceae|Gyrodon|Gyrodon lividus	0.00143266	0	0	0	0	0	0	0	0	0
Fungi|Basidiomycota|Agaricomycetes|Cantharellales	0.0100287	0	0.00267142	0	0.00177778	0	0.000832639	0	0	0.00394737
Fungi|Basidiomycota|Agaricomycetes|Cantharellales|Ceratobasidiaceae	0.0100287	0	0.00267142	0	0.00177778	0	0.000832639	0	0	0.00394737
Fungi|Basidiomycota|Agaricomycetes|Cantharellales|Ceratobasidiaceae|Rhizoctonia	0.0100287	0	0.00267142	0	0.00177778	0	0.000832639	0	0	0.00394737
Fungi|Basidiomycota|Agaricomycetes|Cantharellales|Ceratobasidiaceae|Rhizoctonia|Rhizoctonia solani	0.0100287	0	0.00267142	0	0.00177778	0	0.000832639	0	0	0.00394737
Fungi|Basidiomycota|Agaricomycetes|unclassified Agaricomycetes	0.00286533	0.00367647	0.000890472	0	0	0	0	0	0	0
Fungi|Basidiomycota|Agaricomycetes|unclassified Agaricomycetes|unclassified Agaricomycetes	0.00286533	0.00367647	0.000890472	0	0	0	0	0	0	0
Fungi|Basidiomycota|Agaricomycetes|unclassified Agaricomycetes|unclassified Agaricomycetes|unclassified Agaricomycetes	0.00286533	0.00367647	0.000890472	0	0	0	0	0	0	0
Fungi|Basidiomycota|Agaricomycetes|unclassified Agaricomycetes|unclassified Agaricomycetes|unclassified Agaricomycetes|unclassified Agaricomycetes	0.00286533	0.00367647	0.000890472	0	0	0	0	0	0	0
Fungi|Basidiomycota|Archaeosporales	0.00143266	0	0.000890472	0	0	0	0	0	0	0
Fungi|Basidiomycota|Archaeosporales|Ambisporaceae	0.00143266	0	0.000890472	0	0	0	0	0	0	0
Fungi|Basidiomycota|Archaeosporales|Ambisporaceae|Ambispora	0.00143266	0	0.000890472	0	0	0	0	0	0	0
Fungi|Basidiomycota|Archaeosporales|Ambisporaceae|Ambispora|Ambispora leptoticha	0.00143266	0	0.000890472	0	0	0	0	0	0	0
Fungi|Basidiomycota|Archaeosporales|Ambisporaceae|Ambispora|Ambispora leptoticha|	0.00143266	0	0.000890472	0	0	0	0	0	0	0
Fungi|Basidiomycota|Dacrymycetes	0.00143266	0	0.00178094	0	0	0	0	0	0	0
Fungi|Basidiomycota|Dacrymycetes|Dacrymycetales	0.00143266	0	0.00178094	0	0	0	0	0	0	0
Fungi|Basidiomycota|Dacrymycetes|Dacrymycetales|Dacrymycetaceae	0.00143266	0	0.00178094	0	0	0	0	0	0	0
Fungi|Basidiomycota|Dacrymycetes|Dacrymycetales|Dacrymycetaceae|Calocera	0.00143266	0	0.00178094	0	0	0	0	0	0	0
Fungi|Basidiomycota|Dacrymycetes|Dacrymycetales|Dacrymycetaceae|Calocera|Calocera cornea	0.00143266	0	0.00178094	0	0	0	0	0	0	0
Fungi|Basidiomycota|Glomeromycetes	0.00286533	0	0.000890472	0	0	0	0	0	0	0.00131579
Fungi|Basidiomycota|Glomeromycetes|Diversisporales	0.00143266	0	0.000890472	0	0	0	0	0	0	0.00131579
Fungi|Basidiomycota|Glomeromycetes|Diversisporales|Acaulosporaceae	0.00143266	0	0.000890472	0	0	0	0	0	0	0.00131579
Fungi|Basidiomycota|Glomeromycetes|Diversisporales|Acaulosporaceae|Acaulospora	0.00143266	0	0.000890472	0	0	0	0	0	0	0.00131579
Fungi|Basidiomycota|Glomeromycetes|Diversisporales|Acaulosporaceae|Acaulospora|Acaulospora colombiana	0.00143266	0	0.000890472	0	0	0	0	0	0	0.00131579
Fungi|Basidiomycota|Glomeromycetes|Glomerales	0.00143266	0	0	0	0	0	0	0	0	0
Fungi|Basidiomycota|Glomeromycetes|Glomerales|Glomeraceae	0.00143266	0	0	0	0	0	0	0	0	0
Fungi|Basidiomycota|Glomeromycetes|Glomerales|Glomeraceae|Rhizophagus	0.00143266	0	0	0	0	0	0	0	0	0
Fungi|Basidiomycota|Glomeromycetes|Glomerales|Glomeraceae|Rhizophagus|Rhizophagus clarus	0.00143266	0	0	0	0	0	0	0	0	0
Fungi|Basidiomycota|Tremellomycetes	0.00429799	0	0.00178094	0	0	0	0	0	0	0
Fungi|Basidiomycota|Tremellomycetes|Filobasidiales	0.00143266	0	0.000890472	0	0	0	0	0	0	0
Fungi|Basidiomycota|Tremellomycetes|Filobasidiales|Filobasidiaceae	0.00143266	0	0.000890472	0	0	0	0	0	0	0
Fungi|Basidiomycota|Tremellomycetes|Filobasidiales|Filobasidiaceae|Naganishia	0.00143266	0	0.000890472	0	0	0	0	0	0	0
Fungi|Basidiomycota|Tremellomycetes|Filobasidiales|Filobasidiaceae|Naganishia|Naganishia liquefaciens	0.00143266	0	0.000890472	0	0	0	0	0	0	0
Fungi|Basidiomycota|Tremellomycetes|Tremellales	0.00143266	0	0	0	0	0	0	0	0	0
Fungi|Basidiomycota|Tremellomycetes|Tremellales|	0.00143266	0	0	0	0	0	0	0	0	0
Fungi|Basidiomycota|Tremellomycetes|Tremellales	0.00143266	0	0	0	0	0	0	0	0	0
Fungi|Basidiomycota|Tremellomycetes|Tremellales	0.00143266	0	0	0	0	0	0	0	0	0
Fungi|Basidiomycota|Tremellomycetes|Trichosporonales	0.00143266	0	0.000890472	0	0	0	0	0	0	0
Fungi|Basidiomycota|Tremellomycetes|Trichosporonales|Trichosporonaceae	0.00143266	0	0.000890472	0	0	0	0	0	0	0
Fungi|Basidiomycota|Tremellomycetes|Trichosporonales|Trichosporonaceae|Apiotrichum	0.00143266	0	0.000890472	0	0	0	0	0	0	0
Fungi|Basidiomycota|Tremellomycetes|Trichosporonales|Trichosporonaceae|Apiotrichum|Apiotrichum porosum	0.00143266	0	0.000890472	0	0	0	0	0	0	0
Fungi|Basidiomycota|unclassified Basidiomycota	0.00143266	0	0	0	0	0	0	0	0	0.00131579
Fungi|Basidiomycota|unclassified Basidiomycota|unclassified Basidiomycota	0.00143266	0	0	0	0	0	0	0	0	0.00131579
Fungi|Basidiomycota|unclassified Basidiomycota|unclassified Basidiomycota|unclassified Basidiomycota	0.00143266	0	0	0	0	0	0	0	0	0.00131579
Fungi|Basidiomycota|unclassified Basidiomycota|unclassified Basidiomycota|unclassified Basidiomycota|unclassified Basidiomycota	0.00143266	0	0	0	0	0	0	0	0	0.00131579
Fungi|Basidiomycota|unclassified Basidiomycota|unclassified Basidiomycota|unclassified Basidiomycota|unclassified Basidiomycota|unclassified Basidiomycota	0.00143266	0	0	0	0	0	0	0	0	0.00131579
Fungi|Basidiomycota|Wallemiomycetes	0.00143266	0	0	0	0	0	0	0	0	0.00131579
Fungi|Basidiomycota|Wallemiomycetes|Wallemiales	0.00143266	0	0	0	0	0	0	0	0	0.00131579
Fungi|Basidiomycota|Wallemiomycetes|Wallemiales|Wallemiaceae	0.00143266	0	0	0	0	0	0	0	0	0.00131579
Fungi|Basidiomycota|Wallemiomycetes|Wallemiales|Wallemiaceae|Wallemia	0.00143266	0	0	0	0	0	0	0	0	0.00131579
Fungi|Basidiomycota|Wallemiomycetes|Wallemiales|Wallemiaceae|Wallemia|Wallemia ichthyophaga	0.00143266	0	0	0	0	0	0	0	0	0.00131579
Fungi|Blastocladiomycota	0.00143266	0	0.00356189	0	0	0	0	0	0	0.00131579
Fungi|Blastocladiomycota|Blastocladiomycetes	0.00143266	0	0.00356189	0	0	0	0	0	0	0.00131579
Fungi|Blastocladiomycota|Blastocladiomycetes|Blastocladiales	0.00143266	0	0.00356189	0	0	0	0	0	0	0.00131579
Fungi|Blastocladiomycota|Blastocladiomycetes|Blastocladiales|Catenariaceae	0.00143266	0	0.00356189	0	0	0	0	0	0	0.00131579
Fungi|Blastocladiomycota|Blastocladiomycetes|Blastocladiales|Catenariaceae|Catenaria	0.00143266	0	0.00356189	0	0	0	0	0	0	0.00131579
Fungi|Blastocladiomycota|Blastocladiomycetes|Blastocladiales|Catenariaceae|Catenaria|Catenaria anguillulae	0.00143266	0	0.00356189	0	0	0	0	0	0	0.00131579
Fungi|Chytridiomycota|Chytridiomycetes|Caulochytriales	0.00143266	0	0.000890472	0	0	0	0	0	0.00364964	0
Fungi|Chytridiomycota|Chytridiomycetes|Caulochytriales|Caulochytriaceae	0.00143266	0	0.000890472	0	0	0	0	0	0.00364964	0
Fungi|Chytridiomycota|Chytridiomycetes|Caulochytriales|Caulochytriaceae|Caulochytrium	0.00143266	0	0.000890472	0	0	0	0	0	0.00364964	0
Fungi|Chytridiomycota|Chytridiomycetes|Caulochytriales|Caulochytriaceae|Caulochytrium|Caulochytrium protostelioides	0.00143266	0	0.000890472	0	0	0	0	0	0.00364964	0
Fungi|Chytridiomycota|Chytridiomycetes|Spizellomycetales	0.00286533	0.00367647	0.00178094	0.00212314	0	0	0	0	0	0
Fungi|Chytridiomycota|Chytridiomycetes|Spizellomycetales|Spizellomycetaceae	0.00286533	0.00367647	0.00178094	0.00212314	0	0	0	0	0	0
Fungi|Chytridiomycota|Chytridiomycetes|Spizellomycetales|Spizellomycetaceae|Spizellomyces	0.00286533	0.00367647	0.00178094	0.00212314	0	0	0	0	0	0
Fungi|Chytridiomycota|Chytridiomycetes|Spizellomycetales|Spizellomycetaceae|Spizellomyces|	0.00286533	0.00367647	0.00178094	0.00212314	0	0	0	0	0	0
Fungi|Chytridiomycota|Chytridiomycetes|Synchytriales	0.00286533	0.00735294	0.00178094	0	0	0.00151745	0.000832639	0	0	0
Fungi|Chytridiomycota|Chytridiomycetes|Synchytriales|Synchytriaceae	0.00286533	0.00735294	0.00178094	0	0	0.00151745	0.000832639	0	0	0
Fungi|Chytridiomycota|Chytridiomycetes|Synchytriales|Synchytriaceae|Synchytrium	0.00286533	0.00735294	0.00178094	0	0	0.00151745	0.000832639	0	0	0
Fungi|Chytridiomycota|Chytridiomycetes|Synchytriales|Synchytriaceae|Synchytrium|Synchytrium endobioticum	0.00143266	0	0.000890472	0	0	0	0	0	0	0
Fungi|Chytridiomycota|Chytridiomycetes|Synchytriales|Synchytriaceae|Synchytrium|Synchytrium microbalum	0.00143266	0.00735294	0.000890472	0	0	0.00151745	0.000832639	0	0	0
Fungi|Chytridiomycota|Chytridiomycota incertae sedis	0.00143266	0	0.000890472	0	0	0	0.000832639	0	0	0
Fungi|Chytridiomycota|Chytridiomycota incertae sedis|Chytridiomycetes	0.00143266	0	0.000890472	0	0	0	0.000832639	0	0	0
Fungi|Chytridiomycota|Chytridiomycota incertae sedis|Chytridiomycetes|Rhizophydiales	0.00143266	0	0.000890472	0	0	0	0.000832639	0	0	0
Fungi|Chytridiomycota|Chytridiomycota incertae sedis|Chytridiomycetes|Rhizophydiales|Rhizophydiales incertae sedis	0.00143266	0	0.000890472	0	0	0	0.000832639	0	0	0
Fungi|Chytridiomycota|Chytridiomycota incertae sedis|Chytridiomycetes|Rhizophydiales|Rhizophydiales incertae sedis|Batrachochytrium	0.00143266	0	0.000890472	0	0	0	0.000832639	0	0	0
Fungi|Chytridiomycota|Monoblepharidomycetes	0.00143266	0.00735294	0.00178094	0	0	0.00151745	0.000832639	0	0.00364964	0
Fungi|Chytridiomycota|Monoblepharidomycetes|Monoblepharidales	0.00143266	0.00735294	0.00178094	0	0	0.00151745	0.000832639	0	0.00364964	0
Fungi|Chytridiomycota|Monoblepharidomycetes|Monoblepharidales|Gonapodyaceae	0.00143266	0.00735294	0.00178094	0	0	0.00151745	0.000832639	0	0.00364964	0
Fungi|Chytridiomycota|Monoblepharidomycetes|Monoblepharidales|Gonapodyaceae|Gonapodya	0.00143266	0.00735294	0.00178094	0	0	0.00151745	0.000832639	0	0.00364964	0
Fungi|Chytridiomycota|Monoblepharidomycetes|Monoblepharidales|Gonapodyaceae|Gonapodya|Gonapodya prolifera	0.00143266	0.00735294	0.00178094	0	0	0.00151745	0.000832639	0	0.00364964	0
Fungi|Chytridiomycota|Neocallimastigomycetes	0.00286533	0	0	0	0.000888889	0.00151745	0	0	0.00364964	0.00263158
Fungi|Chytridiomycota|Neocallimastigomycetes|Neocallimastigales	0.00286533	0	0	0	0.000888889	0.00151745	0	0	0.00364964	0.00263158
Fungi|Chytridiomycota|Neocallimastigomycetes|Neocallimastigales|Neocallimastigaceae	0.00286533	0	0	0	0.000888889	0.00151745	0	0	0.00364964	0.00263158
Fungi|Chytridiomycota|Neocallimastigomycetes|Neocallimastigales|Neocallimastigaceae|	0.00143266	0	0	0	0	0.00151745	0	0	0	0.00263158
Fungi|Chytridiomycota|Neocallimastigomycetes|Neocallimastigales|Neocallimastigaceae	0.00143266	0	0	0	0	0.00151745	0	0	0	0.00263158
Fungi|Chytridiomycota|Neocallimastigomycetes|Neocallimastigales|Neocallimastigaceae|Piromyces	0.00143266	0	0	0	0.000888889	0	0	0	0.00364964	0
Fungi|Chytridiomycota|Neocallimastigomycetes|Neocallimastigales|Neocallimastigaceae|Piromyces|unclassified Piromyces	0.00143266	0	0	0	0.000888889	0	0	0	0.00364964	0
Fungi|Microsporidia|Apansporoblastina	0.00143266	0	0	0	0	0	0	0	0	0
Fungi|Microsporidia|Apansporoblastina|Nosematidae	0.00143266	0	0	0	0	0	0	0	0	0
Fungi|Microsporidia|Apansporoblastina|Nosematidae|Nosema	0.00143266	0	0	0	0	0	0	0	0	0
Fungi|Microsporidia|Apansporoblastina|Nosematidae|Nosema|Nosema granulosis	0.00143266	0	0	0	0	0	0	0	0	0
Fungi|Microsporidia|Apansporoblastina|Nosematidae|Nosema|Nosema granulosis|	0.00143266	0	0	0	0	0	0	0	0	0
Fungi|Mucoromycota|Agaricomycetes	0.00286533	0	0	0	0	0	0	0	0	0
Fungi|Mucoromycota|Agaricomycetes|Agaricales	0.00286533	0	0	0	0	0	0	0	0	0
Fungi|Mucoromycota|Agaricomycetes|Agaricales|Mycenaceae	0.00286533	0	0	0	0	0	0	0	0	0
Fungi|Mucoromycota|Agaricomycetes|Agaricales|Mycenaceae|Mycena	0.00286533	0	0	0	0	0	0	0	0	0
Fungi|Mucoromycota|Agaricomycetes|Agaricales|Mycenaceae|Mycena|Mycena galopus	0.00286533	0	0	0	0	0	0	0	0	0
Fungi|Mucoromycota|Entomophthoromycetes	0.00429799	0	0.00445236	0	0.000888889	0	0	0	0	0
Fungi|Mucoromycota|Entomophthoromycetes|Entomophthorales	0.00429799	0	0.00445236	0	0.000888889	0	0	0	0	0
Fungi|Mucoromycota|Entomophthoromycetes|Entomophthorales|Ancylistaceae	0.00143266	0	0	0	0	0	0	0	0	0
Fungi|Mucoromycota|Entomophthoromycetes|Entomophthorales|Ancylistaceae|Conidiobolus	0.00143266	0	0	0	0	0	0	0	0	0
Fungi|Mucoromycota|Entomophthoromycetes|Entomophthorales|Ancylistaceae|Conidiobolus|Conidiobolus coronatus	0.00143266	0	0	0	0	0	0	0	0	0
Fungi|Mucoromycota|Entomophthoromycetes|Entomophthorales|Entomophthoraceae	0.00286533	0	0.00445236	0	0.000888889	0	0	0	0	0
Fungi|Mucoromycota|Entomophthoromycetes|Entomophthorales|Entomophthoraceae|Entomophthora	0.00286533	0	0.00445236	0	0.000888889	0	0	0	0	0
Fungi|Mucoromycota|Entomophthoromycetes|Entomophthorales|Entomophthoraceae|Entomophthora|Entomophthora muscae	0.00286533	0	0.00445236	0	0.000888889	0	0	0	0	0
Fungi|Mucoromycota|Glomeromycetes|Archaeosporales	0.0100287	0.00367647	0.00801425	0.00636943	0.00977778	0.00758725	0	0	0.0109489	0.00131579
Fungi|Mucoromycota|Glomeromycetes|Archaeosporales|Ambisporaceae	0.00859599	0	0.00356189	0.00636943	0.00977778	0.0060698	0	0	0.00364964	0.00131579
Fungi|Mucoromycota|Glomeromycetes|Archaeosporales|Ambisporaceae|Ambispora	0.00859599	0	0.00356189	0.00636943	0.00977778	0.0060698	0	0	0.00364964	0.00131579
Fungi|Mucoromycota|Glomeromycetes|Archaeosporales|Ambisporaceae|Ambispora|	0.00859599	0	0.00356189	0.00636943	0.00977778	0.0060698	0	0	0.00364964	0.00131579
Fungi|Mucoromycota|Glomeromycetes|Archaeosporales|Geosiphonaceae	0.00143266	0.00367647	0.00445236	0	0	0.00151745	0	0	0.00729927	0
Fungi|Mucoromycota|Glomeromycetes|Archaeosporales|Geosiphonaceae|Geosiphon	0.00143266	0.00367647	0.00445236	0	0	0.00151745	0	0	0.00729927	0
Fungi|Mucoromycota|Glomeromycetes|Archaeosporales|Geosiphonaceae|Geosiphon|Geosiphon pyriformis	0.00143266	0.00367647	0.00445236	0	0	0.00151745	0	0	0.00729927	0
Fungi|Mucoromycota|Glomeromycetes|Diversisporales	0.00143266	0	0	0	0	0	0	0	0	0
Fungi|Mucoromycota|Glomeromycetes|Diversisporales|Gigasporaceae	0.00143266	0	0	0	0	0	0	0	0	0
Fungi|Mucoromycota|Glomeromycetes|Diversisporales|Gigasporaceae|Racocetra	0.00143266	0	0	0	0	0	0	0	0	0
Fungi|Mucoromycota|Glomeromycetes|Diversisporales|Gigasporaceae|Racocetra|Racocetra persica	0.00143266	0	0	0	0	0	0	0	0	0
Fungi|Mucoromycota|Glomeromycetes|Glomerales|Glomeraceae|Glomus	0.00143266	0	0.00178094	0.00212314	0	0.00151745	0.000832639	0	0	0.00263158
Fungi|Mucoromycota|Glomeromycetes|Glomerales|Glomeraceae|Glomus|Glomus cerebriforme	0.00143266	0	0.00178094	0.00212314	0	0.00151745	0.000832639	0	0	0.00263158
Fungi|Mucoromycota|Glomeromycotina	0.00143266	0	0.00178094	0	0	0	0.000832639	0	0	0
Fungi|Mucoromycota|Glomeromycotina|	0.00143266	0	0.00178094	0	0	0	0.000832639	0	0	0
Fungi|Mucoromycota|Glomeromycotina	0.00143266	0	0.00178094	0	0	0	0.000832639	0	0	0
Fungi|Mucoromycota|Glomeromycotina	0.00143266	0	0.00178094	0	0	0	0.000832639	0	0	0
Fungi|Mucoromycota|Glomeromycotina|	0.00143266	0	0.00178094	0	0	0	0.000832639	0	0	0
Fungi|Mucoromycota|Mortierellomycetes|Mortierellales|Mortierellaceae|Mortierella	0.00143266	0	0.00178094	0	0	0	0	0	0	0.00131579
Fungi|Mucoromycota|Mortierellomycetes|Mortierellales|Mortierellaceae|Mortierella|	0.00143266	0	0.00178094	0	0	0	0	0	0	0.00131579
Fungi|Mucoromycota|Mucoromycetes|Mucorales|Mucoraceae	0.00286533	0	0.000890472	0.00212314	0.000888889	0.00151745	0	0	0.00364964	0.00131579
Fungi|Mucoromycota|Mucoromycetes|Mucorales|Mucoraceae|Apophysomyces	0.00286533	0	0.000890472	0.00212314	0.000888889	0.00151745	0	0	0.00364964	0.00131579
Fungi|Mucoromycota|Mucoromycetes|Mucorales|Mucoraceae|Apophysomyces|unclassified Apophysomyces	0.00286533	0	0.000890472	0.00212314	0.000888889	0.00151745	0	0	0.00364964	0.00131579
Fungi|Mucoromycota|Mucoromycetes|Mucorales|Mucorineae|Mucoraceae|Thamnidium	0.00143266	0	0	0.00424628	0	0	0	0	0	0
Fungi|Mucoromycota|Mucoromycetes|Mucorales|Rhizopodaceae|Rhizopus|Rhizopus delemar	0.00716332	0	0.000890472	0	0.00355556	0.0060698	0.000832639	0	0.0145985	0.00263158
Fungi|Mucoromycota|Mucoromycetes|Mucorales|Rhizopodaceae|Rhizopus|Rhizopus microsporus	0.00143266	0	0.000890472	0	0.000888889	0	0.000832639	0	0	0.00263158
Fungi|Mucoromycota|Mucoromycetes|Mucorales|Syncephalastraceae	0.00143266	0.00367647	0.00356189	0	0	0	0	0	0	0
Fungi|Mucoromycota|Mucoromycetes|Mucorales|Syncephalastraceae|Syncephalastrum	0.00143266	0.00367647	0.00356189	0	0	0	0	0	0	0
Fungi|Mucoromycota|Mucoromycetes|Mucorales|Syncephalastraceae|Syncephalastrum|Syncephalastrum racemosum	0.00143266	0.00367647	0.00356189	0	0	0	0	0	0	0
Fungi|Zoopagomycota|unclassified Entomophthoromycotina	0.00143266	0.00367647	0	0	0	0.00151745	0	0	0	0
Fungi|Zoopagomycota|unclassified Entomophthoromycotina|unclassified Entomophthoromycotina	0.00143266	0.00367647	0	0	0	0.00151745	0	0	0	0
Fungi|Zoopagomycota|unclassified Entomophthoromycotina|unclassified Entomophthoromycotina|unclassified Entomophthoromycotina	0.00143266	0.00367647	0	0	0	0.00151745	0	0	0	0
Fungi|Zoopagomycota|unclassified Entomophthoromycotina|unclassified Entomophthoromycotina|unclassified Entomophthoromycotina|unclassified Entomophthoromycotina	0.00143266	0.00367647	0	0	0	0.00151745	0	0	0	0
Fungi|Zoopagomycota|unclassified Entomophthoromycotina|unclassified Entomophthoromycotina|unclassified Entomophthoromycotina|unclassified Entomophthoromycotina|	0.00143266	0.00367647	0	0	0	0.00151745	0	0	0	0
Fungi|Ascomycota|Dothideomycetes|Dothideomycetes incertae sedis	0.00286533	0	0.00356189	0	0	0	0	0.00369004	0	0
Fungi|Ascomycota|Dothideomycetes|Dothideomycetes incertae sedis|Zopfiaceae	0.00143266	0	0.00178094	0	0	0	0	0.00369004	0	0
Fungi|Ascomycota|Dothideomycetes|Dothideomycetes incertae sedis|Zopfiaceae|Zopfia	0.00143266	0	0.00178094	0	0	0	0	0.00369004	0	0
Fungi|Ascomycota|Dothideomycetes|Dothideomycetes incertae sedis|Zopfiaceae|Zopfia|Zopfia rhizophila	0.00143266	0	0.00178094	0	0	0	0	0.00369004	0	0
Fungi|Ascomycota|Dothideomycetes	0.0229226	0.00735294	0.00801425	0	0.00711111	0.0060698	0	0.00738007	0.00364964	0.00394737
Fungi|Ascomycota	0.200573	0.761029	0.11398	0.471338	0.173333	0.666161	0.05995	0.0627306	0.437956	0.732895
Fungi	1	1	1	1	1	1	1	1	1	1
Fungi|Ascomycota|Dothideomycetes|Pleosporomycetidae incertae sedis	0.00143266	0	0	0	0	0	0	0.00369004	0	0
Fungi|Ascomycota|Dothideomycetes|Pleosporomycetidae incertae sedis|Gloniaceae	0.00143266	0	0	0	0	0	0	0.00369004	0	0
Fungi|Ascomycota|Dothideomycetes|Pleosporomycetidae incertae sedis|Gloniaceae|	0.00143266	0	0	0	0	0	0	0.00369004	0	0
Fungi|Ascomycota|Dothideomycetes|Pleosporomycetidae incertae sedis|Gloniaceae	0.00143266	0	0	0	0	0	0	0.00369004	0	0
Fungi|Ascomycota|Eurotiomycetes|Eurotiales|Trichocomaceae	0.00573066	0.00735294	0.0062333	0	0	0.00151745	0.000832639	0.00369004	0	0.00263158
Fungi|Ascomycota|Eurotiomycetes|Eurotiales|Trichocomaceae|Talaromyces	0.00573066	0.00735294	0.0062333	0	0	0.00151745	0.000832639	0.00369004	0	0.00263158
Fungi|Ascomycota|Eurotiomycetes|Eurotiales|Trichocomaceae|Talaromyces|Talaromyces sect. Talaromyces	0.00286533	0.00735294	0.00356189	0	0	0.00151745	0.000832639	0.00369004	0	0.00131579
Fungi|Ascomycota|Eurotiomycetes|Onygenales	0.00143266	0	0	0	0	0	0	0.00369004	0	0
Fungi|Ascomycota|Eurotiomycetes|Onygenales|Ajellomycetaceae	0.00143266	0	0	0	0	0	0	0.00369004	0	0
Fungi|Ascomycota|Eurotiomycetes|Onygenales|Ajellomycetaceae|Blastomyces	0.00143266	0	0	0	0	0	0	0.00369004	0	0
Fungi|Ascomycota|Eurotiomycetes|Onygenales|Ajellomycetaceae|Blastomyces|Blastomyces dermatitidis	0.00143266	0	0	0	0	0	0	0.00369004	0	0
Fungi|Ascomycota|Schizosaccharomycetes	0.00429799	0	0	0	0	0	0	0.00369004	0	0
Fungi|Ascomycota|Schizosaccharomycetes|Schizosaccharomycetales	0.00429799	0	0	0	0	0	0	0.00369004	0	0
Fungi|Ascomycota|Schizosaccharomycetes|Schizosaccharomycetales|Schizosaccharomycetaceae	0.00429799	0	0	0	0	0	0	0.00369004	0	0
Fungi|Ascomycota|Schizosaccharomycetes|Schizosaccharomycetales|Schizosaccharomycetaceae|Schizosaccharomyces	0.00429799	0	0	0	0	0	0	0.00369004	0	0
Fungi|Ascomycota|Schizosaccharomycetes|Schizosaccharomycetales|Schizosaccharomycetaceae|Schizosaccharomyces|Schizosaccharomyces japonicus	0.00143266	0	0	0	0	0	0	0.00369004	0	0
Fungi|Ascomycota|Sordariomycetes|Xylariales	0.00573066	0	0.000890472	0	0	0	0	0.00369004	0	0.00131579
Fungi|Ascomycota|Sordariomycetes|Xylariales|Microdochiaceae	0.00143266	0	0	0	0	0	0	0.00369004	0	0
Fungi|Ascomycota|Sordariomycetes|Xylariales|Microdochiaceae|Microdochium	0.00143266	0	0	0	0	0	0	0.00369004	0	0
Fungi|Ascomycota|Sordariomycetes|Xylariales|Microdochiaceae|Microdochium|Microdochium bolleyi	0.00143266	0	0	0	0	0	0	0.00369004	0	0
Fungi|Basidiomycota|Agaricomycetes	0.0286533	0.0147059	0.00356189	0	0.00533333	0	0.582015	0.00369004	0.0985401	0.00394737
Fungi|Basidiomycota|Agaricomycetes|Agaricomycetidae	0.00429799	0.00367647	0	0	0.00355556	0	0.579517	0.00369004	0.0948905	0
Fungi|Basidiomycota|Agaricomycetes|Agaricomycetidae|Boletales	0.00429799	0.00367647	0	0	0.00355556	0	0.579517	0.00369004	0.0948905	0
Fungi|Basidiomycota|Agaricomycetes|Agaricomycetidae|Boletales|Astraeaceae	0.00286533	0	0	0	0.00355556	0	0.579517	0.00369004	0.0948905	0
Fungi|Basidiomycota|Agaricomycetes|Agaricomycetidae|Boletales|Astraeaceae|Astraeus	0.00286533	0	0	0	0.00355556	0	0.579517	0.00369004	0.0948905	0
Fungi|Chytridiomycota|Chytridiomycetes|Chytridiales	0.00143266	0.00367647	0.00178094	0	0	0	0.000832639	0.00369004	0	0.00131579
Fungi|Chytridiomycota|Chytridiomycetes|Chytridiales|Chytriomycetaceae	0.00143266	0.00367647	0.00178094	0	0	0	0.000832639	0.00369004	0	0.00131579
Fungi|Chytridiomycota|Chytridiomycetes|Chytridiales|Chytriomycetaceae|Chytriomyces	0.00143266	0.00367647	0.00178094	0	0	0	0.000832639	0.00369004	0	0.00131579
Fungi|Chytridiomycota|Chytridiomycetes|Chytridiales|Chytriomycetaceae|Chytriomyces|Chytriomyces confervae	0.00143266	0.00367647	0.00178094	0	0	0	0.000832639	0.00369004	0	0.00131579
Fungi|Microsporidia	0.00286533	0	0.000890472	0	0	0	0	0.00369004	0	0.00131579
Fungi|Microsporidia|Microsporidia incertae sedis	0.00143266	0	0.000890472	0	0	0	0	0.00369004	0	0.00131579
Fungi|Microsporidia|Microsporidia incertae sedis|Mitosporidium	0.00143266	0	0.000890472	0	0	0	0	0.00369004	0	0.00131579
Fungi|Microsporidia|Microsporidia incertae sedis|Mitosporidium|Mitosporidium daphniae	0.00143266	0	0.000890472	0	0	0	0	0.00369004	0	0.00131579
Fungi|Microsporidia|Microsporidia incertae sedis|Mitosporidium|Mitosporidium daphniae|	0.00143266	0	0.000890472	0	0	0	0	0.00369004	0	0.00131579
Fungi|Microsporidia|Microsporidia incertae sedis|Mitosporidium|Mitosporidium daphniae	0.00143266	0	0.000890472	0	0	0	0	0.00369004	0	0.00131579
Fungi|unclassified Fungi	0.00286533	0	0.00356189	0	0	0	0	0.00369004	0.00364964	0.00394737
Fungi|unclassified Fungi|unclassified Fungi	0.00286533	0	0.00356189	0	0	0	0	0.00369004	0.00364964	0.00394737
Fungi|unclassified Fungi|unclassified Fungi|unclassified Fungi	0.00286533	0	0.00356189	0	0	0	0	0.00369004	0.00364964	0.00394737
Fungi|unclassified Fungi|unclassified Fungi|unclassified Fungi|unclassified Fungi	0.00286533	0	0.00356189	0	0	0	0	0.00369004	0.00364964	0.00394737
Fungi|unclassified Fungi|unclassified Fungi|unclassified Fungi|unclassified Fungi|unclassified Fungi	0.00286533	0	0.00356189	0	0	0	0	0.00369004	0.00364964	0.00394737
Fungi|unclassified Fungi|unclassified Fungi|unclassified Fungi|unclassified Fungi|unclassified Fungi|unclassified Fungi	0.00286533	0	0.00356189	0	0	0	0	0.00369004	0.00364964	0.00394737
Fungi|Zoopagomycota	0.00286533	0.00735294	0	0	0	0.0030349	0	0.00369004	0	0.00131579
Fungi|Zoopagomycota|unclassified Zoopagomycota	0.00143266	0.00367647	0	0	0	0.00151745	0	0.00369004	0	0.00131579
Fungi|Zoopagomycota|unclassified Zoopagomycota|unclassified Zoopagomycota	0.00143266	0.00367647	0	0	0	0.00151745	0	0.00369004	0	0.00131579
Fungi|Zoopagomycota|unclassified Zoopagomycota|unclassified Zoopagomycota|unclassified Zoopagomycota	0.00143266	0.00367647	0	0	0	0.00151745	0	0.00369004	0	0.00131579
Fungi|Zoopagomycota|unclassified Zoopagomycota|unclassified Zoopagomycota|unclassified Zoopagomycota|unclassified Zoopagomycota	0.00143266	0.00367647	0	0	0	0.00151745	0	0.00369004	0	0.00131579
Fungi|Zoopagomycota|unclassified Zoopagomycota|unclassified Zoopagomycota|unclassified Zoopagomycota|unclassified Zoopagomycota|unclassified Zoopagomycota	0.00143266	0.00367647	0	0	0	0.00151745	0	0.00369004	0	0.00131579
Fungi|Ascomycota|Eurotiomycetes|Eurotiales|Aspergillaceae|Aspergillus|	0.00573066	0.00367647	0.0062333	0	0	0.00151745	0.00166528	0.00738007	0	0
Fungi|Ascomycota|Eurotiomycetes|Eurotiales|Aspergillaceae|Aspergillus|Aspergillus subgen. Fumigati	0.0659026	0.698529	0.00534283	0.471338	0.159111	0.634294	0.0383014	0.00738007	0.423358	0.715789
Fungi|Ascomycota|Sordariomycetes|Hypocreales|Hypocreaceae	0.00716332	0.00735294	0.00534283	0	0.000888889	0	0.000832639	0.00738007	0	0
Fungi|Ascomycota|Sordariomycetes|Hypocreales|Hypocreaceae|Trichoderma	0.00573066	0.00735294	0.00534283	0	0.000888889	0	0.000832639	0.00738007	0	0
Fungi|Ascomycota|Sordariomycetes|Hypocreales|Hypocreaceae|Trichoderma|	0.00573066	0.00735294	0.00534283	0	0.000888889	0	0.000832639	0.00738007	0	0
Fungi|Ascomycota|Sordariomycetes|Hypocreales|Nectriaceae	0.00286533	0	0.00267142	0	0	0.00151745	0	0.00738007	0	0
Fungi|Ascomycota|Sordariomycetes|Hypocreales|Nectriaceae|Fusarium	0.00286533	0	0.00267142	0	0	0.00151745	0	0.00738007	0	0
Fungi|Ascomycota|Sordariomycetes|Hypocreales|Nectriaceae|Fusarium|Fusarium oxysporum species complex	0.00143266	0	0.00267142	0	0	0.00151745	0	0.00738007	0	0
Fungi|Mucoromycota|Glomeromycetes|Glomerales|Glomeraceae|Rhizophagus|Rhizophagus irregularis	0.00286533	0	0.00267142	0.00212314	0	0.00455235	0.00333056	0.00738007	0	0
Fungi|Mucoromycota|Mortierellomycetes	0.00286533	0	0.0142476	0	0	0.0030349	0	0.00738007	0.00729927	0.00657895
Fungi|Mucoromycota|Mortierellomycetes|Mortierellales	0.00286533	0	0.0142476	0	0	0.0030349	0	0.00738007	0.00729927	0.00657895
Fungi|Mucoromycota|Mortierellomycetes|Mortierellales|Mortierellaceae	0.00286533	0	0.0142476	0	0	0.0030349	0	0.00738007	0.00729927	0.00657895
Fungi|Mucoromycota|Mortierellomycetes|Mortierellales|Mortierellaceae|	0.00143266	0	0.0124666	0	0	0.0030349	0	0.00738007	0.00729927	0.00526316
Fungi|Mucoromycota|Mortierellomycetes|Mortierellales|Mortierellaceae	0.00143266	0	0.0124666	0	0	0.0030349	0	0.00738007	0.00729927	0.00526316
Fungi|Ascomycota|unclassified Ascomycota	0.00143266	0	0.0142476	0	0	0.0060698	0.000832639	0.0110701	0	0.00263158
Fungi|Ascomycota|unclassified Ascomycota|unclassified Ascomycota	0.00143266	0	0.0142476	0	0	0.0060698	0.000832639	0.0110701	0	0.00263158
Fungi|Ascomycota|unclassified Ascomycota|unclassified Ascomycota|unclassified Ascomycota	0.00143266	0	0.0142476	0	0	0.0060698	0.000832639	0.0110701	0	0.00263158
Fungi|Ascomycota|unclassified Ascomycota|unclassified Ascomycota|unclassified Ascomycota|unclassified Ascomycota	0.00143266	0	0.0142476	0	0	0.0060698	0.000832639	0.0110701	0	0.00263158
Fungi|Ascomycota|unclassified Ascomycota|unclassified Ascomycota|unclassified Ascomycota|unclassified Ascomycota|unclassified Ascomycota	0.00143266	0	0.0142476	0	0	0.0060698	0.000832639	0.0110701	0	0.00263158
Fungi|Basidiomycota|Malasseziomycetes	0.00143266	0	0.000890472	0	0	0.00151745	0	0.0110701	0	0
Fungi|Basidiomycota|Malasseziomycetes|Malasseziales	0.00143266	0	0.000890472	0	0	0.00151745	0	0.0110701	0	0
Fungi|Basidiomycota|Malasseziomycetes|Malasseziales|Malasseziaceae	0.00143266	0	0.000890472	0	0	0.00151745	0	0.0110701	0	0
Fungi|Basidiomycota|Malasseziomycetes|Malasseziales|Malasseziaceae|Malassezia	0.00143266	0	0.000890472	0	0	0.00151745	0	0.0110701	0	0
Fungi|Basidiomycota|Malasseziomycetes|Malasseziales|Malasseziaceae|Malassezia|Malassezia restricta	0.00143266	0	0.000890472	0	0	0.00151745	0	0.0110701	0	0
Fungi|Mucoromycota|Mucoromycetes|Mucorales|Rhizopodaceae|Rhizopus|	0.0100287	0	0.00178094	0.00424628	0.0124444	0.0060698	0.0158201	0.0110701	0.0182482	0.0105263
Fungi|Ascomycota|Eurotiomycetes|Eurotiales|Aspergillaceae	0.0830946	0.709559	0.0142476	0.471338	0.163556	0.635812	0.0407993	0.0147601	0.423358	0.717105
Fungi|Ascomycota|Eurotiomycetes|Eurotiales|Aspergillaceae|Aspergillus	0.0787966	0.709559	0.0142476	0.471338	0.159111	0.635812	0.0399667	0.0147601	0.423358	0.717105
Fungi|Ascomycota|Sordariomycetes|Hypocreales	0.030086	0.00735294	0.0311665	0	0.00266667	0.00151745	0.0133222	0.0147601	0.00364964	0
Fungi|Basidiomycota	0.0429799	0.0147059	0.00979519	0	0.00533333	0.00151745	0.582015	0.0147601	0.0985401	0.00789474
Fungi|Mucoromycota|unclassified Mucoromycota	0.00429799	0.0110294	0.0445236	0.00636943	0.00711111	0.00758725	0.00666112	0.0147601	0.00364964	0.00131579
Fungi|Mucoromycota|unclassified Mucoromycota|unclassified Mucoromycota	0.00429799	0.0110294	0.0445236	0.00636943	0.00711111	0.00758725	0.00666112	0.0147601	0.00364964	0.00131579
Fungi|Mucoromycota|unclassified Mucoromycota|unclassified Mucoromycota|unclassified Mucoromycota	0.00429799	0.0110294	0.0445236	0.00636943	0.00711111	0.00758725	0.00666112	0.0147601	0.00364964	0.00131579
Fungi|Mucoromycota|unclassified Mucoromycota|unclassified Mucoromycota|unclassified Mucoromycota|unclassified Mucoromycota	0.00429799	0.0110294	0.0445236	0.00636943	0.00711111	0.00758725	0.00666112	0.0147601	0.00364964	0.00131579
Fungi|Mucoromycota|unclassified Mucoromycota|unclassified Mucoromycota|unclassified Mucoromycota|unclassified Mucoromycota|unclassified Mucoromycota	0.00429799	0.0110294	0.0445236	0.00636943	0.00711111	0.00758725	0.00666112	0.0147601	0.00364964	0.00131579
Fungi|Ascomycota|Eurotiomycetes|Eurotiales	0.0888252	0.716912	0.0204809	0.471338	0.163556	0.637329	0.041632	0.0184502	0.423358	0.719737
Fungi|Ascomycota|Sordariomycetes	0.0544413	0.0147059	0.0534283	0	0.00266667	0.0060698	0.0166528	0.0184502	0.00364964	0.00263158
Fungi|Ascomycota|Eurotiomycetes	0.0931232	0.716912	0.0204809	0.471338	0.163556	0.637329	0.041632	0.0221402	0.423358	0.719737
Fungi|Mucoromycota|Mucoromycetes|Mucorales|Mucorineae	0.030086	0.0110294	0.032057	0.0212314	0.0186667	0.0379363	0.0224813	0.0590406	0.0328467	0.0105263
Fungi|Mucoromycota|Mucoromycetes|Mucorales|Mucorineae|Mucoraceae	0.030086	0.0110294	0.032057	0.0212314	0.0186667	0.0379363	0.0224813	0.0590406	0.0328467	0.0105263
Fungi|Mucoromycota|Mucoromycetes|Mucorales|Mucorineae|Mucoraceae|Mucor	0.0286533	0.0110294	0.032057	0.0169851	0.0186667	0.0379363	0.0224813	0.0590406	0.0328467	0.0105263
Fungi|Mucoromycota|Mucoromycetes|Mucorales|Rhizopodaceae|Rhizopus|Rhizopus arrhizus	0.130372	0.0477941	0.00979519	0.10828	0.0826667	0.0637329	0.0399667	0.0701107	0.131387	0.101316
Fungi|Mucoromycota|Mucoromycetes|Mucorales|Rhizopodaceae	0.148997	0.0477941	0.0133571	0.112527	0.0995556	0.0758725	0.0574521	0.0811808	0.164234	0.117105
Fungi|Mucoromycota|Mucoromycetes|Mucorales|Rhizopodaceae|Rhizopus	0.148997	0.0477941	0.0133571	0.112527	0.0995556	0.0758725	0.0574521	0.0811808	0.164234	0.117105
Fungi|Chytridiomycota|Chytridiomycetes|Rhizophydiales	0.0157593	0.0220588	0.0810329	0.00212314	0.000888889	0.0273141	0.0149875	0.107011	0.0109489	0.00789474
Fungi|Chytridiomycota|Chytridiomycetes|Rhizophydiales|Rhizophydiales incertae sedis	0.0157593	0.0220588	0.0810329	0.00212314	0.000888889	0.0273141	0.0149875	0.107011	0.0109489	0.00789474
Fungi|Chytridiomycota|Chytridiomycetes|Rhizophydiales|Rhizophydiales incertae sedis|Batrachochytrium	0.0157593	0.0220588	0.0810329	0.00212314	0.000888889	0.0273141	0.0149875	0.107011	0.0109489	0.00789474
Fungi|Chytridiomycota|Chytridiomycetes|Rhizophydiales|Rhizophydiales incertae sedis|Batrachochytrium|Batrachochytrium salamandrivorans	0.0157593	0.0220588	0.0810329	0.00212314	0.000888889	0.0273141	0.0149875	0.107011	0.0109489	0.00789474
Fungi|Chytridiomycota	0.030086	0.0441176	0.0899377	0.00424628	0.00177778	0.0318665	0.0183181	0.110701	0.0218978	0.0118421
Fungi|Chytridiomycota|Chytridiomycetes	0.0243553	0.0367647	0.0872663	0.00424628	0.000888889	0.0288316	0.0166528	0.110701	0.0145985	0.00921053
Fungi|Mucoromycota|Mucoromycetes	0.183381	0.0625	0.0498664	0.135881	0.119111	0.115326	0.0799334	0.140221	0.20073	0.128947
Fungi|Mucoromycota|Mucoromycetes|Mucorales	0.183381	0.0625	0.0498664	0.135881	0.119111	0.115326	0.0799334	0.140221	0.20073	0.128947
Fungi|Mucoromycota|Glomeromycetes|Glomerales|Glomeraceae|Rhizophagus|unclassified Rhizophagus	0.501433	0.0955882	0.650935	0.37155	0.682667	0.157815	0.248127	0.630996	0.215328	0.0986842
Fungi|Mucoromycota|Glomeromycetes	0.517192	0.0992647	0.663402	0.382166	0.692444	0.171472	0.25229	0.638376	0.226277	0.102632
Fungi|Mucoromycota|Glomeromycetes|Glomerales	0.505731	0.0955882	0.655387	0.375796	0.682667	0.163885	0.25229	0.638376	0.215328	0.101316
Fungi|Mucoromycota|Glomeromycetes|Glomerales|Glomeraceae	0.505731	0.0955882	0.655387	0.375796	0.682667	0.163885	0.25229	0.638376	0.215328	0.101316
Fungi|Mucoromycota|Glomeromycetes|Glomerales|Glomeraceae|Rhizophagus	0.504298	0.0955882	0.653606	0.373673	0.682667	0.162367	0.251457	0.638376	0.215328	0.0986842
Fungi|Mucoromycota	0.716332	0.172794	0.778272	0.524416	0.819556	0.29742	0.339717	0.800738	0.437956	0.239474

## Sheet: Table S3
Supplentary Material Table S3. The realtive abundance of the predicted fungal functional by FUNGuild
Function	S1	S5	S3	S7	S8	S6	S10	S4	S2	S9
primary_lifestyle|animal_endosymbiont	0.14	0	0	0	0.09	0	0	0	0.36	0
primary_lifestyle|animal_parasite	3.87	2.21	8.99	0.21	0.36	2.73	2.75	11.07	1.46	0.92
primary_lifestyle|arbuscular_mycorrhizal	51.86	9.56	65.98	38.22	69.24	17	25.23	63.84	21.9	10.39
primary_lifestyle|ectomycorrhizal	0.57	0.37	0.09	0	0	0	0	0	0.36	0
primary_lifestyle|lichenized	0.14	0.37	0.45	0	0	0.15	0	0	0.73	0
primary_lifestyle|litter_saprotroph	0.57	0.74	0.62	0	0	0.15	0.08	0	0.36	0
primary_lifestyle|mycoparasite	0.86	0.74	0.62	0	0.09	0	0.08	0.74	0.36	0
primary_lifestyle|nectar/tap_saprotroph	1	1.47	0.89	0	0	0.76	0.08	0.37	0.36	0.13
primary_lifestyle|plant_pathogen	4.01	1.84	1.51	0	0.18	0.91	0.42	1.11	0.36	0.53
primary_lifestyle|pollen_saprotroph	0.29	0.37	0.18	0.21	0	0	0	0	0	0
primary_lifestyle|soil_saprotroph	16.62	5.51	3.38	11.46	10.04	7.89	5.83	9.23	16.79	11.97
primary_lifestyle|unspecified_saprotroph	9.74	72.06	2.76	47.13	16.36	63.88	4.25	2.58	42.34	72.5
primary_lifestyle|wood_saprotroph	0.86	0	1.87	0	0	0	0	0	0	0.13
Secondary_lifestyle|algal_parasite	0.14	0.37	0.18	0	0	0	0.08	0.37	0	0.13
Secondary_lifestyle|animal_decomposer	3.3	2.21	8.9	0.21	0.36	2.73	2.75	11.07	1.46	0.92
Secondary_lifestyle|animal_parasite	0.57	0.37	0.36	0	0	0.15	0.08	0	0	0
Secondary_lifestyle|arbuscular_mycorrhizal	0.14	0.37	0.45	0	0	0.15	0	0	0.73	0
Secondary_lifestyle|bryophilous	0.14	0.37	0	0	0	0	0	0	0	0
Secondary_lifestyle|dung_saprotroph	0.14	0	0	0	0	0	0	0	0	0
Secondary_lifestyle|foliar_endophyte	10.03	71.69	2.76	47.13	16.44	63.73	4.16	2.58	42.34	71.84
Secondary_lifestyle|fungal_decomposer	0.29	0	0.09	0	0	0	0	0	0.36	0
Secondary_lifestyle|litter_saprotroph	3.3	1.1	2.76	0	0.27	0.3	0.33	0.74	0.36	0.66
Secondary_lifestyle|plant_pathogen	15.04	4.78	1.34	11.25	9.96	7.59	5.75	8.12	16.42	11.71
Secondary_lifestyle|root-associated	52.72	9.56	66.52	38.22	69.24	17.15	25.23	65.31	21.9	10.53
Secondary_lifestyle|root_endophyte	0.14	0	0	0	0	0	0	0	0	0
Secondary_lifestyle|root_endophyte_dark_septate	0.14	0	0	0	0	0	0	0	0	0
Secondary_lifestyle|wood_saprotroph	0.14	0	0	0	0	0	0	0	0	0
Endophytic_interaction_capability|class1_clavicipitaceous_endophyte	0.29	0	0	0	0	0	0	0	0	0
Endophytic_interaction_capability|foliar_endophyte	11.6	71.69	3.03	47.13	16.62	63.88	5.41	3.32	42.7	71.97
Endophytic_interaction_capability|no_endophytic_capacity	1	0	0.8	0	0.09	0	0	0	0	0.13
Endophytic_interaction_capability|root-associated	0.86	0	0.53	0	0	0.15	0	1.48	0	0.13
Endophytic_interaction_capability|root_endophyte	52.15	9.93	66.43	38.22	69.24	17.15	25.23	63.84	22.63	10.39
Endophytic_interaction_capability|root_endophyte_dark_septate	0.14	0	0	0	0	0	0	0	0	0
Plant_pathogenic_capacity|algal_parasite	0.14	0.37	0.18	0	0	0	0.08	0.37	0	0.13
Plant_pathogenic_capacity|leaf/fruit/seed_pathogen	19.2	6.99	3.03	11.25	10.22	8.19	6.24	9.96	16.42	12.24
Plant_pathogenic_capacity|other_plant_pathogen	0.43	0.37	0.27	0	0	0.15	0	0	0.36	0
Plant_pathogenic_capacity|root-associated	0.43	0	0.45	0	0	0.15	0	1.48	0	0.13
Plant_pathogenic_capacity|root_pathogen	0.14	0	0	0	0	0	0	0	0	0
Decay_substrate|algal_material	0.14	0.37	0.18	0	0	0	0.08	0.37	0	0.13
Decay_substrate|animal_material	13.61	75	12.11	47.35	16.27	66.77	7.16	14.02	43.8	73.16
Decay_substrate|pollen	0.29	0.37	0.18	0.21	0	0	0	0	0	0
Decay_substrate|dung	8.17	70.96	1.87	47.13	15.91	63.58	4	1.48	42.34	71.71
Decay_substrate|soil	27.79	77.94	7.3	58.6	26.67	71.93	10.16	12.92	59.12	84.47
Decay_substrate|sugar-rich_substrates	1.15	1.47	0.89	0	0	0.76	0.08	0.37	0.36	0.26
Decay_substrate|fungal_material	1	1.1	0.8	0	0.09	0	0.17	1.11	0.36	0.13
Decay_substrate|leaf/fruit/seed	28.51	79.78	7.57	58.39	26.22	71.78	10.41	12.18	59.49	84.47
Decay_substrate|roots	2.01	0.37	1.16	0	0.18	0.3	0.17	2.58	0	0.66
Decay_substrate|wood	1	0	2.32	0	0	0	0	0	0	0.13
Decay_type|brown_rot	0.14	0	0.18	0	0	0	0	0	0	0
Decay_type|chitinolytic	0.14	0	0.18	0	0	0	0	0	0	0.13
Decay_type|mold	24.36	76.84	4.01	58.6	26.4	71.62	9.91	9.96	59.12	83.95
Decay_type|soft_rot	1.29	0.74	2.94	0	0.09	0.15	0.08	1.48	0	0
Decay_type|white_rot	0.14	0	0	0	0	0	0	0	0	0
Aquatic_habitat|aquatic	34.67	82.35	12.38	59.02	26.76	73.44	11.82	13.65	62.04	85.26
Aquatic_habitat|freshwater	3.01	4.04	9.62	0.64	0.18	3.19	1.75	10.7	1.46	1.18
Aquatic_habitat|marine	0.14	0	0.09	0	0	0	0	0	0	0.13
Aquatic_habitat|non-aquatic	21.06	9.56	8.01	11.89	10.22	9.1	6.16	8.86	19.34	12.63
Aquatic_habitat|partly_aquatic	13.61	72.79	4.36	47.13	16.53	64.34	5.66	4.8	42.7	72.63
Animal_biotrophic_capacity|animal-associated	0.14	0	0.09	0	0	0.15	0	1.11	0	0
Animal_biotrophic_capacity|opportunistic_human_parasite	25.5	76.47	4.27	58.6	26.4	71.93	9.99	12.18	59.12	84.21
Animal_biotrophic_capacity|animal_endosymbiont	0.29	0	0	0	0.09	0.15	0	0	0.36	0
Animal_biotrophic_capacity|animal_parasite	10.74	73.16	10.06	47.35	16.09	66.31	5.5	12.55	43.43	72.5
Animal_biotrophic_capacity|arthropod-associated	1	1.47	0.89	0	0	0.61	0.08	0.37	0.36	0.13
Animal_biotrophic_capacity|invertebrate_parasite	1	0	0	0	0.18	0	1.25	0	0.36	0
Animal_biotrophic_capacity|nematophagous	0.43	0.37	0.62	0	0	0	0.17	0	0	0.26
Animal_biotrophic_capacity|vertebrate_parasite	1	0	0	0	0.18	0	1.25	0	0.36	0
